# Supplementary material for: Synergistic Effect of UiO-66 Directly Grown on Kombucha-Derived Bacterial Cellulose for Dye Removal
Source: Molecules. 2024 Jun 27;29(13):3057. doi: 10.3390/molecules29133057 (PMC11243549; doi:10.3390/molecules29133057)
Supplement: Supplementary file 1 [file molecules-29-03057-s001.zip]

Archive with 1 entries (1 files):
- molecules-3040034-supplementary.pdf
